# Supplementary material for: Cover crop and crop residue removal effects on temporal dynamics of soil carbon and nitrogen in a temperate, humid climate
Source: PLoS One. 2020 Jul 9;15(7):e0235665. doi: 10.1371/journal.pone.0235665 (PMC7347225; doi:10.1371/journal.pone.0235665)
Supplement: S1 Table — a-c In each column, based on a protected LSD test, means followed by a different letter indicate statistical significant difference (P<0.05). zSE, standard error of mean. (XLSX) [file pone.0235665.s001.xlsx]

## Sheet: Supplementary Table 1
	S1 Table. Impact of medium-term summer-planted cover crop (6-yrs) and crop residue management (retained (+R) or removed (-R)) on soil moisture gravimetric content in site-years 2015 and 2016.
	a-c In each column, based on a protected LSD test, means followed by a different letter indicate statistical significant difference (P<0.05)
	z SE, standard error of mean
	Num df,Numerator degrees of freedom
	Den df,Denominator degrees of freedom
		Site-year 2015				Site-year 2016
	Cover crop (CC)	Soil moisture gravimetric content (g g-1)
	No cover	0.203				0.199
	Oat	0.201				0.193
	Oilseed Radish (OSR)	0.196				0.187
	OSR+Rye	0.203				0.19
	Cereal rye	0.199				0.189
	SEz	0.003				0.003
	Crop residue (R)
	+R	0.201				0.19
	-R	0.201				0.191
	SE	0.002				0.001
	Sampling time (T)
	2020-04-29	0.211a				0.191
	2020-05-19	0.208ab				0.189
	2020-06-05	0.204abc				0.187
	2020-06-16	0.196bc				0.192
	2020-06-29	0.195c				0.195
	2020-07-29	0.197bc				0.195
	2020-09-11	0.192c				0.187
	SE	0.003				0.003
	Effects	Numdf	Den df	F	P	Numdf	Den df	F	P
	CC	4	12	1.46	0.3383	4	12	0.85	0.5203
	R	1	195	0.12	0.6909	1	195	0.41	0.522
	T	6	195	6.09	<0.0001	6	195	1.48	0.1878
	CC x R	4	195	0.93	0.4364	4	195	0.41	0.7996
	CC x T	24	195	0.9	0.6074	24	195	0.91	0.5838
	R x T	6	195	0.38	0.8767	6	195	0.47	0.8269
	CC x R x T	24	195	0.49	0.9767	24	195	0.43	0.9912
