# Supplementary material for: Cover crop and crop residue removal effects on temporal dynamics of soil carbon and nitrogen in a temperate, humid climate
Source: PLoS One. 2020 Jul 9;15(7):e0235665. doi: 10.1371/journal.pone.0235665 (PMC7347225; doi:10.1371/journal.pone.0235665)
Supplement: S2 Table — a-b For each parameter, based on a protected LSD test, means followed by a different letter indicate statistical significant difference (P < 0.05). zSE, standard error of mean. (XLSX) [file pone.0235665.s002.xlsx]

## Sheet: Supplementary Table 2
		S2 Table. Impact of medium-term summer-planted cover crops (6-yrs) (CC) on CC residue quality parameters (C concentration and C:N) during spring 2015 and 2016.
		a-b For each parameter, based on a protected LSD test, means followed by a different letter indicate statistical significant difference (P < 0.05)
		z Cover crop above-ground residue quality parameters (C and N concentration) were sampled twice in spring 2015 and 2016. Data (C concentration and C:N) in spring 2015 and 2016 represents the average of two sampling times from spring of each year.
		y SE, standard error of mean
		Num df,Numerator degrees of freedom
		Den df,Denominator degrees of freedom
			Spring 2015z								Spring 2016
		Cover Crop	C%				C:N				C%				C:N
		Oat	40.7				18.4b				42.1				24.3
		Oilseed Radish (OSR)	43.2				32.3a				42.2				22.7
		OSR+Rye	43.2				24.1ab				42.1				24.8
		Cereal rye	42.4				22.2ab				42.2				24.6
		SEy	0.642				2.34				0.152				1.54
		Effects	Num df	Den df	F	P	Num df	Den df	F	P	Num df	Den df	F	P	Num df	Den df	F	P
		Cover crop	3	56	2.63	0.0593	3	56	11.77	<.0001	3	52	2.56	0.0648	3	52	0.28	0.8412
