# Supplementary material for: Cover crop and crop residue removal effects on temporal dynamics of soil carbon and nitrogen in a temperate, humid climate
Source: PLoS One. 2020 Jul 9;15(7):e0235665. doi: 10.1371/journal.pone.0235665 (PMC7347225; doi:10.1371/journal.pone.0235665)
Supplement: S3 Table — a-d For each fraction and effect, based on a protected LSD test, means followed by a different letter indicate statistical significant difference (P<0.05). Cmin2d, cumulative 2d soil C mineralization; MBC, microbial biomass C; MBN, microbial biomass N; SLAN, Solvita labile amino N; OC, organic C;, total N; WAS, wet aggregate stability; WEOC, water extractable organic C; WEON, water extractable organic N. z SE, standard error of mean. (XLSX) [file pone.0235665.s003.xlsx]

## Sheet: Supplementary Table 3
		S3 Table. Impact of medium-term summer-planted cover crop (6-yrs), crop residue retained (+R) or removed (-R), and sampling time on soil labile and stable fractions of C and N from 0-15 cm depth in site-year 2015.
		a-d For each fraction and effect, based on a protected LSD test, means followed by a different letter indicate statistical significant difference (P<0.05)
		Cmin2d, cumulative 2d soil C mineralization; MBC, microbial biomass C; MBN, microbial biomass N; SLAN, Solvita labile amino N; OC, organic C; WAS, wet aggregate stability; WEOC, water extractable organic C; WEON, water extractable organic N
		z SE, standard error of mean
		Num df,Numerator degrees of freedom
		Den df,Denominator degrees of freedom
		Treatment	WAS				Cmin2d				Solvita				SLAN				Total N				Total inorganic N				WEOC				WEON				OC				MBC				MBN
		Cover crop (CC)	%				mg C g-1				mg CO2-C kg-1				mg NH3-N kg-1				mg N g-1				mg N g-1				mg C kg-1				mg N kg-1				mg C g-1				μg C g-1				μg N g-1
		No cover	39.4c				0.89b				13.9b				202a				2.92c				0.11a				1350a				304b				35.8c				251b				31.1b
		Oat	57.8b				0.92b				14.0ab				161c				3.08b				0.083bc				1000b				371a				36.1b				479a				57.9a
		Oilseed radish (OSR)	58.3b				0.98a				14.1ab				156cd				3.09b				0.084bc				1010b				383a				36.1b				468a				58.3a
		OSR+Rye	57.6b				1.01a				14.2a				178b				3.18ab				0.093b				1110b				365a				36.4a				466a				56.3a
		Cereal Rye	61.8a				1.01a				14.1ab				147d				3.24a				0.077c				944b				349ab				36.4a				443a				54.3a
		SEz	0.726				0.015				0.043				2.79				0.027				0.004				51.3				20				0.053				18.4				2.58
		Crop residue (R)
		+R	57.8a				1.03a				14.1a				169				3.14a				0.084b				1010b				360				36.1				419				51.3
		-R	52.2b				0.89b				14.0b				169				3.07b				0.095a				1150a				349				36.2				424				51.8
		SE	0.379				0.013				0.033				1.6				0.014				0.002				32.4				14.3				0.029				11.6				1.51
		Sampling time (T)
		2020-04-29	45.6e				1.27a				13.7d				129e				3.11				0.081				1040				488a				36.2				672a				81.1a
		2020-05-19	50.3d				0.83d				13.3f				139d				3.06				0.087				1040				405b				36.1				568b				69.0b
		2020-06-05	55.8c				1.07c				13.7d				172c				3.08				0.095				1130				279d				36.1				444c				54.5c
		2020-06-16	57.0bc				0.84d				13.6e				251a				3.11				0.093				1110				301cd				36.2				364d				44.3cd
		2020-06-29	57.9abc				0.71e				13.9c				216b				3.14				0.095				1140				329cd				36.2				317d				37.8d
		2020-07-29	58.9ab				0.83d				14.7b				171c				3.1				0.085				1010				342c				36.1				291d				36.1d
		2020-09-11	59.3a				1.17b				15.3a				103f				3.12				0.093				1110				336cd				36.1				294d				38.1d
		SE	0.579				0.015				0.041				2.13				0.021				0.004				60.7				23				0.048				19.6				2.65
		Effects	Num df	Den df	F	P	Num df	Den df	F	P	Num df	Den df	F	P	Num df	Den df	F	P	Num df	Den df	F	P	Num df	Den df	F	P	Num df	Den df	F	P	Num df	Den df	F	P	Num df	Den df	F	P	Num df	Den df	F	P	Num df	Den df	F	P
		CC	4	15	148.88	<0.0001	4	12	40.49	<.0001	4	12	4.94	0.0138	4	12	65.96	<.0001	4	15	20.29	<.0001	4	210	10.75	<.0001	4	210	9.64	<.0001	4	207	1.71	0.1496	4	15	25.34	<.0001	4	12	29.37	<.0001	4	15	20.05	<.0001
		R	1	195	207.89	<0.0001	1	195	354.26	<.0001	1	195	10.91	0.0011	1	195	0.08	0.7781	1	195	21.87	<.0001	1	210	8.11	0.0048	1	210	9.19	0.0027	1	207	3.61	0.0587	1	195	3.76	0.0538	1	195	0.15	0.7	1	195	0.08	0.783
		T	6	195	97.12	<0.0001	6	195	440.3	<.0001	6	195	630.8	<.0001	6	195	934.48	<.0001	6	195	1.66	0.1337	6	210	1.24	0.2873	6	210	0.67	0.6753	6	207	1.51	0.1765	6	195	1.45	0.1969	6	195	63.05	<.0001	6	195	46.19	<.0001
		CC x R	4	195	16.24	<0.0001	4	195	0.72	0.5802	4	195	0.58	0.6759	4	195	4.01	0.0038	4	195	2.13	0.0782	4	210	7.05	<.0001	4	210	7.25	<.0001	4	207	2.4	0.0511	4	195	1.62	0.1708	4	195	0.47	0.7589	4	195	0.23	0.9213
		CC x T	24	195	10.24	<0.0001	24	195	13.95	<.0001	24	195	5.95	<.0001	24	195	9.31	<.0001	24	195	1.16	0.2797	24	210	1.98	0.0059	24	210	2.06	0.0037	24	207	1.76	0.0189	24	195	37.22	<.0001	24	195	1.8	0.0159	24	195	1.68	0.0302
		R x T	6	195	1.1	0.3619	6	195	4.66	0.0002	6	195	0.61	0.7229	6	195	5.57	<.0001	6	195	0.99	0.4344	6	210	1.36	0.2318	6	210	1.97	0.072	6	207	1.61	0.1469	6	195	14.63	<.0001	6	195	0.59	0.7386	6	195	0.59	0.7369
		CC x R x T	24	195	1.85	0.0126	24	195	0.44	0.9904	24	195	0.34	0.9986	24	195	1.59	0.046	24	195	0.73	0.8157	24	210	2.12	0.0027	24	210	2.22	0.0015	24	207	1.36	0.1316	24	195	1.45	0.0903	24	195	0.55	0.9591	24	195	0.61	0.9205
