# Supplementary material for: Cover crop and crop residue removal effects on temporal dynamics of soil carbon and nitrogen in a temperate, humid climate
Source: PLoS One. 2020 Jul 9;15(7):e0235665. doi: 10.1371/journal.pone.0235665 (PMC7347225; doi:10.1371/journal.pone.0235665)
Supplement: S4 Table — a-c For each fraction and effect, based on a protected LSD test, means followed by a different letter indicate statistical significant difference (P<0.05). Cmin2d, cumulative 2d soil C mineralization; MBC, microbial biomass C; MBN, microbial biomass N; SLAN, Solvita labile amino N; OC, organic C; WAS, wet aggregate stability; WEOC, water extractable organic C; WEON, water extractable organic N. z SE, standard error of mean. (XLSX) [file pone.0235665.s004.xlsx]

## Sheet: Supplementary Table 4
	S4 Table. Impact of medium-term summer-planted cover crop (6-yrs), crop residue retained (+R) or removed (-R), and sampling time on soil labile and stable fractions of C and N from 0-15 cm depth in site-year 2016.
	a-c For each fraction and effect, based on a protected LSD test, means followed by a different letter indicate statistical significant difference (P<0.05)
	Cmin2d, cumulative 2d soil C mineralization; MBC, microbial biomass C; MBN, microbial biomass N; SLAN, Solvita labile amino N; OC, organic C; WAS, wet aggregate stability; WEOC, water extractable organic C; WEON, water extractable organic N
	z SE, standard error of mean
	Num df,Numerator degrees of freedom
	Den df,Denominator degrees of freedom
	Treatment	WAS				Cmin2d				Solvita				SLAN				Total N				Total inorganic N				WEOC				WEON				OC				MBC				MBN
	Cover crop (CC)	%				mg C g-1				mg CO2-C kg-1				mg NH3-N kg-1				mg N g-1				mg N g-1				mg C kg-1				mg N kg-1				mg C g-1				μg C g-1				μg N g-1
	No cover	37.1b				0.86				13.1c				204a				2.82c				0.12a				1470a				580				29.6b				152b				21.5b
	Oat	42.3a				0.88				15.3b				142cd				3.12b				0.095b				1150b				691				30.0ab				372a				42.8a
	Oilseed radish (OSR)	36.1b				0.89				16.4a				146c				3.27a				0.123a				1450a				607				30.9a				383a				41.4a
	OSR+Rye	36.6b				0.87				16.7a				164b				3.30a				0.115a				1400a				733				30.8a				373a				41.8a
	Cereal Rye	39.8ab				0.91				16.5a				133d				3.24ab				0.121a				1470a				671				30.6ab				374a				43.7a
	SEz	1.26				0.025				0.101				2.67				0.029				0.002				24.2				39.1				0.261				10.2				1.77
	Crop residue
	+R	41.2a				0.89				15.6				158				3.15				0.128a				1570a				640				30.3				332				39
	-R	35.6b				0.87				15.6				157				3.15				0.103b				1210b				672				30.4				330				37.5
	SE	0.768				0.013				0.067				1.88				0.017				0.001				14.9				25.7				0.19				6.59				1.03
	Sampling time
	2020-04-27	39.4a				1.35a				14.7d				102e				3.14				0.096e				1170f				330b				29.9				353				40.3
	2020-05-20	37.5ab				0.72d				15.4c				124d				3.13				0.102de				1230ef				685a				30.8				311				37.3
	2020-06-05	40.4a				0.97c				15.7bc				188c				3.13				0.109d				1290de				743a				30.7				325				36.5
	2020-06-16	38.1ab				0.72d				16.0ab				244a				3.15				0.111cd				1360cd				688a				30.7				324				35.3
	2020-06-29	38.6a				0.62e				16.4a				214b				3.17				0.123bc				1450c				729a				30.1				319				36.8
	2020-07-29	38.8b				0.71d				16.2a				129d				3.14				0.131ab				1560b				661a				30.4				346				39.9
	2020-09-11	40.0a				1.06b				14.7d				105e				3.2				0.135a				1660a				759a				30				336				41.8
	SE	1.06				0.019				0.104				2.58				0.023				0.002				24.6				42.1				0.299				12				1.8
	Effects	Num df	Den df	F	P	Num df	Den df	F	P	Num df	Den df	F	P	Num df	Den df	F	P	Num df	Den df	F	P	Num df	Den df	F	P	Num df	Den df	F	P	Num df	Den df	F	P	Num df	Den df	F	P	Num df	Den df	F	P	Num df	Den df	F	P
	CC	4	12	5.12	0.0122	4	15	0.63	0.6454	4	12	253.68	<.0001	4	12	151.58	<.0001	4	12	40.33	<.0001	4	12	15.08	0.0001	4	12	33.08	<.0001	4	12	2.86	0.0708	4	207	5.46	0.0003	4	207	97.04	<.0001	4	15	28.1	<.0001
	R	1	195	72.79	<.0001	1	195	1.33	0.251	1	195	0.27	0.6009	1	195	0.39	0.5351	1	195	0.14	0.7074	1	195	134.11	<.0001	1	195	413.65	<.0001	1	195	1.18	0.2796	1	207	0.05	0.8278	1	207	0.06	0.8096	1	195	1.23	0.2688
	T	6	195	4.66	0.0002	6	195	237.81	<.0001	6	195	52.96	<.0001	6	195	737.01	<.0001	6	195	60.17	<.0001	6	195	27.28	<.0001	6	195	57.76	<.0001	6	195	14.16	<.0001	6	207	1.78	0.1055	6	207	1.54	0.1674	6	195	1.86	0.0892
	CC x R	4	195	0.52	0.724	4	195	2.32	0.0581	4	195	0.49	0.7403	4	195	13.01	<.0001	4	195	1.41	0.2314	4	195	234.64	<.0001	4	195	561.95	<.0001	4	195	1.93	0.1069	4	207	0.97	0.4242	4	207	0.81	0.5194	4	195	1.71	0.1489
	CC x T	24	195	4.22	<.0001	24	195	1.32	0.1546	24	195	4.59	<.0001	24	195	9.33	<.0001	24	195	2.97	<.0001	24	195	1.71	0.0254	24	195	2.31	0.0009	24	195	0.78	0.7595	24	207	4.92	<.0001	24	207	1.71	0.0254	24	195	1.21	0.2379
	R x T	6	195	0.65	0.6911	6	195	0.4	0.8764	6	195	1.81	0.0985	6	195	2.82	0.0119	6	195	1.61	0.1449	6	195	5.18	<.0001	6	195	1.36	0.2326	6	195	0.9	0.498	6	207	0.15	0.9888	6	207	0.7	0.6503	6	195	0.81	0.5648
	CC x R x T	24	195	0.57	0.9501	24	195	0.38	0.9965	24	195	0.74	0.8098	24	195	4.8	<.0001	24	195	0.85	0.673	24	195	0.71	0.8429	24	195	1.04	0.4115	24	195	1.07	0.386	24	207	0.79	0.7518	24	207	0.9	0.6044	24	195	1.27	0.1883
