# Supplementary material for: Cover crop and crop residue removal effects on temporal dynamics of soil carbon and nitrogen in a temperate, humid climate
Source: PLoS One. 2020 Jul 9;15(7):e0235665. doi: 10.1371/journal.pone.0235665 (PMC7347225; doi:10.1371/journal.pone.0235665)
Supplement: S5 Table — *Significant correlation at P < 0.05. Cmin2d, cumulative 2d soil carbon mineralization; MBC, microbial biomass C; MBN, microbial biomass N; SLAN, Solvita labile amino N; OC, soil organic C; WAS, wet aggregate stability; WEOC, water extractable organic C; WEON, water extractable organic N. (XLSX) [file pone.0235665.s005.xlsx]

## Sheet: Supplementary Table 5
	S5 Table. In a medium-term cover crop experiment, Spearman correlation coefficients between soil labile and stable fractions of C and N sampled from 0-15 cm depth in 2015.
	*Significant correlation at P < 0.05
	Cmin2d, cumulative 2d soil carbon mineralization; MBC, microbial biomass C; MBN, microbial biomass N; SLAN, Solvita labile amino N; OC, soil organic C; WAS, wet aggregate stability; WEOC, water extractable organic C; WEON, water extractable organic N
		Fractions	Units	Cmin2d	WAS	WEOC	WEON	SOC	Total N	Total inorganic N	Solvita CO2-burst	SLAN	MBC	MBN
		Cmin2d	mg C g-1	--	--	--	--	--	--	--	--	--	--	--
		WAS	%	0.042	--	--	--	--	--	--	--	--	--	--
		WEOC	mg C kg-1	-0.108*	-0.200*	--	--	--	--	--	--	--	--	--
		WEON	mg N kg-1	0.03	0.119*	-0.128*	--	--	--	--	--	--	--	--
		Soil OC	mg C g-1	0.046	0.246*	-0.067*	0.06	--	--	--	--	--	--	--
		Total N	mg N kg -1	0.186*	0.485*	-0.149*	0.171*	0.292*	--	--	--	--	--	--
		Total inorganic N	mg N kg-1	-0.013*	-0.184*	0.984*	-0.166*	-0.074	-0.158*	--	--	--	--	--
		Solvita CO2-burst	mg CO2-C kg-1	0.310*	0.296*	-0.033	0.128*	-0.011	0.011	-0.025	--	--	--	--
		SLAN	mg NH3-N kg-1	-0.552*	-0.155	0.099	-0.086	0.004	-0.130*	0.125*	-0.390*	--	--	--
		MBC	μg C g-1	0.310*	-0.005	-0.178*	-0.028	0.093	0.177*	-0.211	-0.370*	-0.342*	--	--
		MBN	μg N g-1	0.324*	0.001	-0.155*	-0.024	0.078	0.178*	-0.188*	-0.329*	-0.358*	0.963*	--
