# Supplementary material for: Cover crop and crop residue removal effects on temporal dynamics of soil carbon and nitrogen in a temperate, humid climate
Source: PLoS One. 2020 Jul 9;15(7):e0235665. doi: 10.1371/journal.pone.0235665 (PMC7347225; doi:10.1371/journal.pone.0235665)
Supplement: S6 Table — *Significant correlation at P < 0.05. Cmin2d, cumulative 2d soil carbon mineralization; MBC, microbial biomass C; MBN, microbial biomass N; SLAN, Solvita labile amino N; OC, soil organic C; WAS, wet aggregate stability; WEOC, water extractable organic C; WEON, water extractable organic N. (XLSX) [file pone.0235665.s006.xlsx]

## Sheet: Supplementary Table 6
		S6 Table. In a medium-term cover crop experiment, Spearman correlation coefficients between soil labile and stable fractions of C and N sampled from 0-15 cm depth in 2016.
		*Significant correlation at P < 0.05
		Cmin2d, cumulative 2d soil carbon mineralization; MBC, microbial biomass C; MBN, microbial biomass N; SLAN, Solvita labile amino N; OC, soil organic C; WAS, wet aggregate stability; WEOC, water extractable organic C; WEON, water extractable organic N
		Fractions	Units	Cmin2d	WAS	WEOC	WEON	SOC	Total N	Total inorganic N	Solvita CO2-burst	SLAN	MBC	MBN
		Cmin2d	mg C g-1	--	--	--	--	--	--	--	--	--	--	--
		WAS	%	0.140*	--	--	--	--	--	--	--	--	--	--
		WEOC	mg C kg-1	-0.07	0.063	--	--	--	--	--	--	--	--	--
		WEON	mg N kg-1	-0.284*	0.049*	-0.048	--	--	--	--	--	--	--	--
		Soil OC	mg C g-1	-0.063*	-0.006	0.038	-0.182*	--	--	--	--	--	--	--
		Total N	mg N kg -1	-0.273*	-0.09	-0.190*	0.440*	0.145*	--	--	--	--	--	--
		Total inorganic N	mg N kg-1	-0.06	0.926*	0.926*	-0.034	0.021	0.161*	--	--	--	--	--
		Solvita CO2-burst	mg CO2-C kg-1	-0.265*	-0.025	0.013	0.201*	0.125*	0.571*	0.016	--	--	--	--
		SLAN	mg NH3-N kg-1	-0.476*	-0.052	0.088	0.127*	-0.005	0.017	0.081	-0.014	--	--	--
		MBC	μg C g-1	0.116	0.024	-0.021	0.074	0.091	0.358*	-0.008	0.579*	-0.334*	--	--
		MBN	μg N g-1	0.138*	0.052	0.018	0.069	0.035	0.252*	0.025	0.412*	-0.342*	0.867*	--
